# Supplementary material for: Cytokines regulate the antigen-presenting characteristics of human circulating and tissue-resident intestinal ILCs
Source: Nat Commun. 2020 Apr 27;11:2049. doi: 10.1038/s41467-020-15695-x (PMC7184749; doi:10.1038/s41467-020-15695-x)
Supplement: Supplementary file 4 — Source Data [file 41467_2020_15695_MOESM4_ESM.xls]

## Sheet: Fig. 1B
	Panel1: HLA-DR+ ILCs (%)
		Non-affected	Tumor border	Tumor
	Patient 1	20	50	-
	Patient 2	8.15	-	30
	Patient 3	16.2	25.6	19.5
	Patient 4	31.1	67.9	20.4
	Patient 5	8.92	28.9	55.5
	Patient 6	7.84	47.6	40.3
	Patient 7	76.8	80.6	50
	Patient 8	30.7	52	49.3
	Patient 9	17.3	30.9	-
	Patient 10	56.7	90.1	94.9
	Patient 11	51.7	48.4	47.3
	Patient 12	32.2	-	35
	Patient 13	47	55.4	76.9
	Patient 14	88.5	90.5	36.5
	Patient 15	82.9	85.2	88.9
	Patient 16	88.3	92.1	61.1
	Patient 17	70	83.1	92.9
	Panel2: MFI HLA-DR+ ILCs
		Non-affected	Tumor border	Tumor
	Patient 1	1058	1169	-
	Patient 2	280	-	409
	Patient 3	354	526	527
	Patient 4	387	852	401
	Patient 5	158	245	448
	Patient 6	333	442	337
	Patient 7	333	790	496
	Patient 8	327	633	678
	Patient 9	711	1082	-
	Patient 10	498	493	618
	Patient 11	410	-	508
	Patient 12	362	397	1291
	Patient 13	637	659	534
	Patient 14	523	363	552
	Patient 15	305	458	354
	Patient 16	275	321	599

## Sheet: Fig. 1E
	Non-affected
	ILCs outside f.	26
	ILCs in f.	8
	ILC+CD3+ outside f.	21
	ILC+CD3+ in f.	13
	ILCs+CD45+HLA-DRhi+CD3+outside f.	105
	ILCs+CD45+HLA-DRhi+CD3+in f.	32
	ILCs+CD45+HLA-Drhi outside f.	112
	ILCs+CD45+HLA-DRhi in f.	6
	Tumor border
	ILCs outside f.	74
	ILCs in f.	5
	ILC+CD3+outside f.	18
	ILC+CD3+ in f.	0
	ILCs+CD45+HLA-DRhi+CD3+outside f.	77
	ILCs+CD45+HLA-DRhi+CD3+in f.	2
	ILCs+CD45+HLA-Drhi outside f.	57
	ILCs+CD45+HLA-DRhi in f.	22

## Sheet: Fig. 2B
		CD117-	ILC2	ILC3-like
	Donor1	6.5	0	14.6
	Donor2	9.3	2.1	39.5
	Donor3	3.1	1.9	27.7
	Donor4	7.2	1.8	50
	Donor5	3.6	2.2	47.5
	Donor6	3.12	0	10.6

## Sheet: Fig. 2D
		Donor1	Donor 2	Donor3	Donor4	Donor5	Donor6	Donor7
		Lin+HLA-DRhi
	37°C_none	178	137	182	183	121	65.1	56.8
	ice_DQ-OVA	244	166	195	232	146	210	213
	37°C_DQ-OVA	4264	873	1867	2199	493	906	404
		HLADR-ILC3-like
	37°C_none			83.8	102		65.4	40.8
	ice_DQ-OVA	109	71	99.3	139	73.5	77.6	93.5
	37°C_DQ-OVA	539	213	421	96.2	131	240	267
		HLADR+ILC3-like
	37°C_none			80.8				41.6
	ice_DQ-OVA	109	83	81.5	146	86.6	102	99.2
	37°C_DQ-OVA	488	352	472	613	169	356	289
		CD117-
	37°C_none			96.5				53.2
	ice_DQ-OVA			109				110
	37°C_DQ-OVA	446	305	445	372	225	289	229
		ILC2
	37°C_none	43.1	46.4
	ice_DQ-OVA	90.7	83.7	93.5	55.8	45.8	33.9	36.9
	37°C_DQ-OVA	373	236	329	459	221	203	271

## Sheet: Fig. 3C
		CD3- unloaded	CD3- protein loaded	CD117- protein loaded	ILC2 protein loaded	ILC3-like protein loaded	Peptide stimulation
	Donor 1	0	12.8	0	0	0	37.9
	Donor 2	0.5	4.1	0.1	0.1	0.4	26.4
	Donor 3	-	8.6	0.769	0.887	0.641	37.4
	Donor 4	0.578	52.8	5.88	0.862	3.91	71
	Donor 5	0.249	28.4	21.4	4.05	15.9	67.8
	Donor 6	0	31.1	-	-	0.5	61

## Sheet: Fig. 4A
	HLA-DR (MFI)
		Day3								Day5
	IL2	0	0	65	186	114	184	138	126	121	139	105	252	680	131	168	279
	IL2+IL1b	28.9	0	1193	3533	2624	1247	1542	3104	6322	4358	4385	7626	6246	4241	3463	11476
	IL2+IL18	0	0	826	2812	1181	724	688	2895	2048	953	2520	3157	1408	1972	1311	4127
	IL2+IL1b+IL18	26.2	61.3	940	3230	3012	1370	1593	581	6052	3311	3630	8703	7404	5977	4114	12483
	IL2+IL1b+IL23	27.2	28.3	-	2618	2260	-	1274	2408	3030	2691	-	6161	5898	-	2826	8019
		Donor 1	Donor 2	Donor 3	Donor 4	Donor 5	Donor 6	Donor 7	Donor 8	Donor 1	Donor 2	Donor 3	Donor 4	Donor 5	Donor 6	Donor 7	Donor 8
	CD80 (MFI)
		Day3								Day5
	IL2	48.7	55.8	28.3	32.9	58.7	33.3	35.2	24.7	51.2	57.5	26.5	31	73.5	38.4	28.6	123
	IL2+IL1b	187	196	95	129	155	131	125	196	458	350	294	472	358	347	380	813
	IL2+IL18	118	127	80.2	90.6	65.9	95.3	78.8	86.7	157	132	125	119	57	89.4	96.5	234
	IL2+IL1b+IL18	189	202	110	125	154	132	164	380	447	341	283	312	402	364	404	861
	IL2+IL1b+IL23	190	194	-	141	135	-	134	148	305	287	-	209	325	-	231	645
		Donor 1	Donor 2	Donor 3	Donor 4	Donor 5	Donor 6	Donor 7	Donor 8	Donor 1	Donor 2	Donor 3	Donor 4	Donor 5	Donor 6	Donor 7	Donor 8
	CD70 (MFI)
		Day3								Day5
	IL2	40	60.3	1.57	0	72.6	1.88	0	18.3	18.7	48	12.4	0	73.7	0	0	51.7
	IL2+IL1b	767	884	257	195	259	258	235	511	1777	1968	757	580	397	820	551	1532
	IL2+IL18	151	230	100	5.15	4.59	162	33.3	126	200	222	178	64.7	0	119	22	207
	IL2+IL1b+IL18	731	706	248	212	203	318	249	223	1575	1487	641	572	365	745	529	1831
	IL2+IL1b+IL23	520	553	-	220	171	-	175	466	637	979	-	264	272	-	227	1079
		Donor 1	Donor 2	Donor 3	Donor 4	Donor 5	Donor 6	Donor 7	Donor 8	Donor 1	Donor 2	Donor 3	Donor 4	Donor 5	Donor 6	Donor 7	Donor 8
	CD86 (MFI)
		Day3								Day5
	IL2	-	-	28.3	32.9	58.7	33.3	35.2	42	6.28	7.77	26.5	31	73.5	38.4	28.6	543
	IL2+IL1b	-	-	95	129	155	131	125	242	101	45.6	294	472	358	347	380	1786
	IL2+IL18	-	-	80.2	90.6	65.9	95.3	78.8	108	20.3	14.7	125	119	57	89.4	96.5	834
	IL2+IL1b+IL18	-	-	110	125	154	132	164	415	86.6	56.2	283	312	402	364	404	2201
	IL2+IL1b+IL23	-	-	-	141	135	-	134	225	111	77.2	-	209	325	-	231	2096
		Donor 1	Donor 2	Donor 3	Donor 4	Donor 5	Donor 6	Donor 7	Donor 8	Donor 1	Donor 2	Donor 3	Donor 4	Donor 5	Donor 6	Donor 7	Donor 8

## Sheet: Fig. 4C
	HLA-DR (MFI)
		Day3						Day5
	IL-2	-	10.5	9.72	34.1	26.6	79.4	48	15.6	35.3	25.9	41	78.5
	IL-2+IL-1b	36.4	28.9	20.2	46.9	23.1	24.7	224	226	541	793	84.1	523
	IL-2+IL-18	35	32.2	20.5	56.7	26.4	26	200	211	38.3	617	137	215
	IL-2+IL-1b+IL-18	47.3	45.9	43.4	89.8	39.1	52.6	330	483	482	824	236	2857
	IL-2+IL-1b+IL-23	-	39.1	65.5	-	49.3	-	-	498	505	-	324	-
		Donor 1	Donor 2	Donor 3	Donor 4	Donor 5	Donor 6	Donor 1	Donor 2	Donor 3	Donor 4	Donor 5	Donor 6
	CD80 (MFI)
		Day3						Day5
	IL-2	-	29.3	43.4	36.3	30.8	50.3	59.3	32.4	37.2	29.6	25.8	122
	IL-2+IL-1b	110	68.4	191	90.4	47.3	94.1	213	358	531	550	107	655
	IL-2+IL-18	124	107	48.3	73.8	49.9	61.7	232	406	56.3	398	206	253
	IL-2+IL-1b+IL-18	147	107	128	140	86.5	117	288	519	407	554	266	1091
	IL-2+IL-1b+IL-23	-	85.6	112	-	71.2	-	-	240	267	-	174	-
		Donor 1	Donor 2	Donor 3	Donor 4	Donor 5	Donor 6	Donor 1	Donor 2	Donor 3	Donor 4	Donor 5	Donor 6
	CD70 (MFI)
		Day3						Day5
	IL-2	-	5.43	70.7	8.37	8.41	55.9	54.8	15.4	14.8	9.03	17.6	46.5
	IL-2+IL-1b	101	51.9	228	114	34.8	134	142	238	141	330	122	603
	IL-2+IL-18	113	28.8	61.2	82.1	27.8	76.4	150	76	19.5	150	79.3	175
	IL-2+IL-1b+IL-18	131	100	120	128	82.8	150	183	200	193	178	137	679
	IL-2+IL-1b+IL-23	-	78.3	99.2	-	130	-	-	236	181	-	185	-
		Donor 1	Donor 2	Donor 3	Donor 4	Donor 5	Donor 6	Donor 1	Donor 2	Donor 3	Donor 4	Donor 5	Donor 6
	CD86 (MFI)
		Day3						Day5
	IL-2	-	75.1	110	83.6	83.1	199	81.9	51.4	68.7	50.2	61.1	360
	IL-2+IL-1b	67.3	85.2	185	108	100	127	166	172	317	475	109	1123
	IL-2+IL-18	79.1	91.4	119	119	92.8	145	216	215	80.3	448	165	553
	IL-2+IL-1b+IL-18	92.8	121	125	155	108	193	336	321	223	704	227	1842
	IL-2+IL-1b+IL-23	-	120	105	-	140	-	-	135	157	-	183	-
		Donor 1	Donor 2	Donor 3	Donor 4	Donor 5	Donor 6	Donor 1	Donor 2	Donor 3	Donor 4	Donor 5	Donor 6

## Sheet: Fig. 4E
	HLA-DR (MFI)
		IL-2	IL-2+IL-1b	IL-2+IL-1b+TGFb
	Donor 1	65.2	1801	286
	Donor 2	18.8	1899	892
	Donor 3	49.2	1502	15.9
	Donor 4	585	10056	2666
	Donor 5	224	13521	2526
	Donor 6	262	12170	3946
	Donor 7	228	5411	768
	Donor 8	567	11770	2431
	CD80 (MFI)
		IL-2	IL-2+IL-1b	IL-2+IL-1b+TGFb
	Donor 1	0	160	30.5
	Donor 2	0	170	26.5
	Donor 3	0	99.3	0
	Donor 4	37.3	70.9	38.1
	Donor 5	26.5	81.2	32.5
	Donor 6	31.5	80	41.7
	Donor 7	21.7	96.7	28
	Donor 8	15.6	114	33.5
	CD70 (MFI)
		IL-2	IL-2+IL-1b	IL-2+IL-1b+TGFb
	Donor 1	32.6	1017	1224
	Donor 2	17	1164	1108
	Donor 3	43.5	831	27.1
	Donor 4	150	864	625
	Donor 5	26.5	1388	709
	Donor 6	40.1	711	631
	Donor 7	19.6	1379	813
	Donor 8	20.3	837	683
	CD86 (MFI)
		IL-2	IL-2+IL-1b	IL-2+IL-1b+TGFb
	Donor 1	12.6	94.8	54.8
	Donor 2	7.24	272	77.3
	Donor 3	0	70.3	0
	Donor 4	20.3	50.9	25.3
	Donor 5	17	53.8	32.3
	Donor 6	23	55.4	40.4
	Donor 7	35.3	110	40.1
	Donor 8	26.3	64.8	35.8

## Sheet: Fig. 5C
	HLA-DR (MFI)
		IL-2	IL-2 + IL-1b	IL-2 + IL-1b + BAY(1uM)	IL-2 + IL-1b + BAY(0.5uM)
	Donor 1	109	3288	350	888
	Donor 2	0	2907	-	11.8
	Donor 3	135	1932	454	667
	Donor 4	243	2418	113	418
	Donor 5	250	1772	321	356
	Donor 6	124	1214	158	599
	Donor 7	312	2089	108	576
	CD70 (MFI)
		IL-2	IL-2 + IL-1b	IL-2 + IL-1b + BAY(1uM)	IL-2 + IL-1b + BAY(0.5uM)
	Donor 1	80.7	1206	279	278
	Donor 2	116	1478	216	-
	Donor 3	41.8	411	-	61.4
	Donor 4	9	199	60	80
	Donor 5	54.8	471	53.5	135
	Donor 6	53.1	686	117	131
	Donor 7	21.4	334	25.9	109
	Donor 8	5.02	89.6	5.66	62.9
	CD86 (MFI)
		IL-2	IL-2 + IL-1b	IL-2 + IL-1b + BAY(1uM)	IL-2 + IL-1b + BAY(0.5uM)
	Donor 1	14.9	118	34.7	34.5
	Donor 2	16.8	96.4	34.9	-
	Donor 3	0	57.5	-	0
	Donor 4	2	41.8	5.5	8.7
	Donor 5	13.5	46.1	16.6	21.2
	Donor 6	19.8	69.2	41.9	32.4
	Donor 7	19.1	55	21.4	39.1
	Donor 8	21.7	103	35.2	40
	CD80 (MFI)
		IL-2	IL-2 + IL-1b	IL-2 + IL-1b + BAY(1uM)	IL-2 + IL-1b + BAY(0.5uM)
	Donor 1	59.5	262	-	67.6
	Donor 2	3.93	80.5	17.7	44.6
	Donor 3	14.7	88.4	62.1	49.8
	Donor 4	1	95.6	7.63	70.9
	Donor 5	5.02	89.6	5.66	62.9

## Sheet: Fig. 6C
		Well loaded	CD3- unloaded	CD3- protein loaded	ILC2+IL2	ILC2+IL2+IL1b	ILC2+IL2+IL1b+IL18	ILC3-like+IL2	ILC3-like+IL2+IL1b	ILC3-like+IL2+IL1b+IL18	Peptide stimulation
	Donor 1	16.3	14.1	36.4	-	46.7	38.3	41.5	48.1	58.6	68.5
	Donor 2	5.5	-	-	-	-	82.3	-	16.2	23.7	93.77
	Donor 3	8.5	5.3	43.8	-	33.5	31.1	8.1	41.1	28	41.5
	Donor 4	3.1	6.7	52.4	-	-	21.2	-	7.2	5	72.2
	Donor 5	2	6.7	50	17	12.4	-	23.3	26.7	16	49.8
	Donor 6	7.8	6.4	30.5	12.4	12.5	24.2	12.9	43.6	41.1	79.2
	Donor 7	14	8.6	38.3	26.1	23.7	24.8	19.9	39.8	48.6	49.4
	Donor 8	-	-	-	-	-	-	7.6	12.6	-	14.6

[truncated: 18 more sheets: Fig. 6D, Fig. 6E, Fig. 6F, Fig. 7B, Suppl. 1C, Suppl. 1D, Suppl. 1E, Suppl. 1F, Suppl. 1G, Suppl. 2B, Suppl. 8, Suppl. 10B, Suppl. 14B, Suppl. 15B, Suppl. 16, Suppl. 17A, Suppl. 18A, Suppl. 18B]
